# Supplementary material for: Loss of tissue-type plasminogen activator causes multiple developmental anomalies
Source: Brain Commun. 2024 Nov 16;6(6):fcae408. doi: 10.1093/braincomms/fcae408 (PMC11580217; doi:10.1093/braincomms/fcae408)
Supplement: fcae408_Supplementary_Data [file fcae408_supplementary_data.zip]

Archive with 2 entries (2 files):
- Supplementary material.pdf
- Supplementary Table 1.xlsx
